# Supplementary material for: Hereditary cancer syndrome-associated pathogenic variants are common in patients with hematologic malignancies subsequent to primary solid cancer
Source: J Cancer. 2021 May 19;12(14):4288–94. doi: 10.7150/jca.54169 (PMC8176409; doi:10.7150/jca.54169)
Supplement: Supplementary file 2 — Supplementary tables. [file jcav12p4288s2.xlsx]

## Sheet: Table S1
Supplementary table S1. The 31 CHIP genes analyzed in this study
Gene symbol approved by the HGNC*	Gene Name approved by the HGNC*	Chromosome location
ASXL1	ASXL transcriptional regulator 1	20q11.21
ATM	ATM serine/threonine kinase	11q22.3
BCOR	BCL6 corepressor	Xp11.4
BRAF	B-Raf proto-oncogene, serine/threonine kinase	7q34
BRCC3	BRCA1/BRCA2-containing complex subunit 3	Xq28
CALR	calreticulin	19p13.13
CBL	Cbl proto-oncogene	11q23.3
CREBBP	CREB binding protein	16p13.3
DNMT3A	DNA methyltransferase 3 alpha	2p23.3
EZH2	enhancer of zeste 2 polycomb repressive complex 2 subunit	7q36.1
GNAS	GNAS complex locus	20q13.32
GNB1	G protein subunit beta 1	1p36.33
IDH1	isocitrate dehydrogenase (NADP(+)) 1	2q34
IDH2	isocitrate dehydrogenase (NADP(+)) 2	15q26.1
JAK2	Janus kinase 2	9p24.1
KRAS	KRAS proto-oncogene, GTPase	12p12.1
KMT2D	lysine methyltransferase 2D	12q13.12
MPL	MPL proto-oncogene, thrombopoietin receptor	1p34.2
MYD88	MYD88 innate immune signal transduction adaptor	3p22.2
NRAS	NRAS proto-oncogene, GTPase	1p13.2
PPM1D	protein phosphatase, Mg2+/Mn2+ dependent 1D	17q23.3
RAD21	RAD21 cohesin complex component	8q24.11
RUNX1	RUNX family transcription factor 1	21q22.12
SETD2	SET domain-containing protein 2, histone lysine methyltransferase	3p21.31
SF3B1	splicing factor 3b subunit 1	2q33.1
SRSF2	serine and arginine rich splicing factor 2	17q25.2
STAT3	signal transducer and activator of transcription 3	17q21.2
TET2	tet methylcytosine dioxygenase 2	4q24
TP53	tumor protein p53	17p13.1
U2AF1	U2 small nuclear RNA auxiliary factor 1	21q22.3
XPO1	exportin 1	2p15
*HUGO Gene Nomenclature Committee (https://www.genenames.org/)

## Sheet: Table S2
Supplementary table S2. The 108 hereditary cancer genes analyzed in this study
Gene symbol approved by the HGNC*	Gene Name approved by the HGNC*	Chromosome location	ACMG†	OMIM, gene/locus MIM number‡	OMIM, phenotype MIM (phenotype mapping key)‡
AKT1	AKT serine/threonine kinase 1	14q32.33		164730	Breast cancer, somatic, 114480 (3); Colorectal cancer, somatic, 114500 (3); Cowden syndrome 6, 615109 (3); Ovarian cancer, somatic, 167000 (3); Proteus syndrome, somatic, 176920 (3); {Schizophrenia, susceptibility to}, 181500, AD (2)
ALK	ALK receptor tyrosine kinase	2p23.2-p23.1		105590	{Neuroblastoma, susceptibility to, 3}, 613014 (3)
APC	APC regulator of WNT signaling pathway	5q22.2	Yes	611731	Adenoma, periampullary, somatic (3); Adenomatous polyposis coli, 175100, AD (3); Brain tumor-polyposis syndrome 2, 175100, AD (3); Colorectal cancer, somatic, 114500 (3); Desmoid disease, hereditary, 135290, AD (3); Gardner syndrome, 175100, AD (3); Gastric cancer, somatic, 613659 (3); Hepatoblastoma, somatic, 114550 (3)
ATM	ATM serine/threonine kinase	11q22.3		607585	Ataxia-telangiectasia, 208900, AR (3); Lymphoma, B-cell non-Hodgkin, somatic (3); Lymphoma, mantle cell, somatic (3); T-cell prolymphocytic leukemia, somatic (3); {Breast cancer, susceptibility to}, 114480, AD (3)
ATR	ATR serine/threonine kinase	3q23		601215	Cutaneous telangiectasia and cancer syndrome, familial, 614564, AD (3); Seckel syndrome 1, 210600, AR (3)
AXIN2	axin 2	17q24.1		604025	Colorectal cancer, somatic, 114500 (3); Oligodontia-colorectal cancer syndrome, 608615, AD (3)
BAP1	BRCA1 associated protein 1	3p21.1		603089	Tumor predisposition syndrome, 614327, AD (3)
BARD1	BRCA1 associated RING domain 1	2q35		601593	{Breast cancer, susceptibility to}, 114480, AD (3)
BLM	BLM RecQ like helicase	15q26.1		604610	Bloom syndrome, 210900, AR (3)
BMPR1A	Bone Morphogenetic Protein Receptor Type 1A	10q23.2	Yes	601299	Juvenile polyposis syndrome, infantile form, 174900, AD (3); Polyposis syndrome, hereditary mixed, 2, 610069 (3); Polyposis, juvenile intestinal, 174900, AD (3)
BRCA1	BRCA1 DNA repair associated	17q21.31	Yes	113705	Fanconi anemia, complementation group S, 617883, AR (3); {Breast-ovarian cancer, familial, 1}, 604370, AD, Mu (3); {Pancreatic cancer, susceptibility to, 4}, 614320 (3)
BRCA2	BRCA2 DNA repair associated	13q13.1	Yes	600185	Fanconi anemia, complementation group D1, 605724, AR (3); Wilms tumor, 194070, AD, SMu (3); {Breast cancer, male, susceptibility to}, 114480, AD (3); {Breast-ovarian cancer, familial, 2}, 612555, AD (3); {Glioblastoma 3}, 613029, AR (3); {Medulloblastoma}, 155255, AD, AR (3); {Pancreatic cancer 2}, 613347 (3); {Prostate cancer}, 176807, AD (3)
BRIP1	BRCA1 interacting protein C-terminal helicase 1	17q23.2		605882	Breast cancer, early-onset, 114480, AD (3); Fanconi anemia, complementation group J, 609054 (3)
CDH1	cadherin 1	16q22.1		192090	Blepharocheilodontic syndrome 1, 119580, AD (3); Endometrial carcinoma, somatic, 608089 (3); Gastric cancer, familial diffuse, with or without cleft lip and/or palate, 137215, AD (3); Ovarian carcinoma, somatic, 167000 (3); {Breast cancer, lobular}, 114480, AD (3); {Prostate cancer, susceptibility to}, 176807, AD (3)
CDKN1B	cyclin dependent kinase inhibitor 1B	12p13.1		600778	Multiple endocrine neoplasia, type IV, 610755, AD (3)
CDKN2A	cyclin dependent kinase inhibitor 2A	9p21.3		600160	Melanoma and neural system tumor syndrome, 155755, AD (3); Orolaryngeal cancer, multiple (3); Pancreatic cancer/melanoma syndrome, 606719, AD (3); {Melanoma, cutaneous malignant, 2}, 155601, AD (3)
CEBPA	CCAAT enhancer binding protein alpha	19q13.11		116897	Leukemia, acute myeloid, 601626, SMu, AD (3); Leukemia, acute myeloid, somatic, 601626 (3)
CHEK1	checkpoint kinase 1	11q24.2		603078	NA
CHEK2	checkpoint kinase 2	22q12.1		604373	Li-Fraumeni syndrome, 609265 (3); Osteosarcoma, somatic, 259500 (3); {Breast and colorectal cancer, susceptibility to} (3); {Breast cancer, susceptibility to}, 114480, AD (3); {Prostate cancer, familial, susceptibility to}, 176807, AD (3)
CLPTM1L	CLPTM1 like	5p15.33		612585	NA
COL7A1	collagen type VII alpha 1 chain	3p21.31		120120	EBD inversa, 226600, AR (3); EBD, Bart type, 132000, AD (3); EBD, localisata variant (3); Epidermolysis bullosa dystrophica, AD, 131750, AD (3); Epidermolysis bullosa dystrophica, AR, 226600, AR (3); Epidermolysis bullosa pruriginosa, 604129, AR, AD (3); Epidermolysis bullosa, pretibial, 131850, AR, AD (3); Toenail dystrophy, isolated, 607523, AD (3); Transient bullous of the newborn, 131705, AR,…
CTNNA1	catenin alpha 1	5q31.2		116805	Macular dystrophy, patterned, 2, 608970, AD (3)
EPCAM	epithelial cell adhesion molecule	2p21		185535	Colorectal cancer, hereditary nonpolyposis, type 8, 613244 (3); Diarrhea 5, with tufting enteropathy, congenital, 613217, AR (3)
ERBB2	erb-b2 receptor tyrosine kinase 2	17q12		164870	Adenocarcinoma of lung, somatic, 211980 (3); Gastric cancer, somatic, 613659 (3); Glioblastoma, somatic, 137800 (3); Ovarian cancer, somatic (3)
ERCC4	ERCC excision repair 4, endonuclease catalytic subunit	16p13.12		133520	XFE progeroid syndrome, 610965 (3); Fanconi anemia, complementation group Q, 615272, AR (3); Xeroderma pigmentosum, group F, 278760, AR (3); Xeroderma pigmentosum, type F/Cockayne syndrome, 278760, AR (3)
EXO1	exonuclease 1	1q43		606063	NA
FAN1	FANCD2 and FANCI associated nuclease 1	15q13.3		613534	Interstitial nephritis, karyomegalic, 614817, AR (3)
FANCA	FA complementation group A	16q24.3		607139	Fanconi anemia, complementation group A, 227650, AR (3)
FANCB	FA complementation group B	Xp22.2		300515	Fanconi anemia, complementation group B, 300514, XLR (3)
FANCC	FA complementation group C	9q22.32		613899	Fanconi anemia, complementation group C, 227645, AR (3)
FANCD2	FA complementation group D2	3p25.3		613984	Fanconi anemia, complementation group D2, 227646, AR (3)
FANCE	FA complementation group E	6p21.31		613976	Fanconi anemia, complementation group E, 600901, AR (3)
FANCF	FA complementation group F	11p14.3		613897	Fanconi anemia, complementation group F, 603467 (3)
FANCG	FA complementation group G	9p13.3		602956	Fanconi anemia, complementation group G, 614082 (3)
FANCI	FA complementation group I	15q26.1		611360	Fanconi anemia, complementation group I, 609053, AR (3)
FANCL	FA complementation group L	2p16.1		608111	Fanconi anemia, complementation group L, 614083, AR (3)
FAS	Fas cell surface death receptor	10q23.31		134637	Autoimmune lymphoproliferative syndrome, type IA, 601859, AD (3); Squamous cell carcinoma, burn scar-related, somatic (3); {Autoimmune lymphoproliferative syndrome}, 601859, AD (3)
FH	fumarate hydratase	1q43		136850	Fumarase deficiency, 606812, AR (3); Leiomyomatosis and renal cell cancer, 150800, AD (3)
GALNT12	polypeptide N-acetylgalactosaminyltransferase 12	9q22.33		610290	{Colorectal cancer, susceptibility to, 1}, 608812 (3)
GATA2	GATA binding protein 2	3q21.3		137295	Emberger syndrome, 614038, AD (3); Immunodeficiency 21, 614172, AD (3); {Leukemia, acute myeloid, susceptibility to}, 601626, AD (3); {Myelodysplastic syndrome, susceptibility to}, 614286 (3)
GEN1	GEN1 Holliday junction 5' flap endonuclease	2p24.2		612449	NA
GREM1	gremlin 1, DAN family BMP antagonist	15q13.3		603054	NA
HNF1A	HNF1 homeobox A	12q24.31		142410	Diabetes mellitus, insulin-dependent, 20, 612520 (3); Hepatic adenoma, somatic,142330 (3); MODY, type III, 600496, AD (3); Renal cell carcinoma, 144700 (3); {Diabetes mellitus, insulin-dependent}, 222100, AR (3); {Diabetes mellitus, noninsulin-dependent, 2}, 125853, AD (3)
HOXB13	homeobox B13	17q21.32		604607	{Prostate cancer, hereditary, 9}, 610997 (3)
KIT	KIT proto-oncogene, receptor tyrosine kinase	4q12		164920	Gastrointestinal stromal tumor, familial, 606764, IC, AD (3); Germ cell tumors, somatic, 273300 (3); Leukemia, acute myeloid, 601626, AD (3); Mastocytosis, cutaneous, 154800, AD (3); Mastocytosis, systemic, somatic, 154800 (3); Piebaldism, 172800, AD (3)
LZTR1	leucine zipper like transcription regulator 1	22q11.21		600574	Noonan syndrome 10, 616564, AD (3); {Schwannomatosis-2, susceptibility to}, 615670, AD (3)
MAX	MYC associated factor X	14q23.3		154950	{Pheochromocytoma, susceptibility to}, 171300, AD (3)
MEN1	menin 1	11q13	Yes	613733	Multiple endocrine neoplasia 1, 131100, AD (3)
MET	MET proto-oncogene, receptor tyrosine kinase	7q31		164860	Deafness, autosomal recessive 97, 616705, AR (3); Hepatocellular carcinoma, childhood type, somatic, 114550 (3); Renal cell carcinoma, papillary, 1, familial and somatic, 605074 (3); {Osteofibrous dysplasia, susceptibility to}, 607278, AD (3)
MLH1	mutL homolog 1	3p22.2	Yes	120436	Colorectal cancer, hereditary nonpolyposis, type 2, 609310 (3); Mismatch repair cancer syndrome, 276300, AR (3); Muir-Torre syndrome, 158320, AD (3)
MLH3	mutL homolog 3	14q24.3		604395	Colorectal cancer, hereditary nonpolyposis, type 7, 614385 (3); Colorectal cancer, somatic, 114500 (3); {Endometrial cancer, susceptibility to}, 608089 (3)
MRE11	MRE11 homolog, double strand break repair nuclease	11q21		600814	Ataxia-telangiectasia-like disorder 1, 604391, AR (3)
MSH2	mutS homolog 2	2p21-p16.3	Yes	609309	Colorectal cancer, hereditary nonpolyposis, type 1, 120435, AD (3); Mismatch repair cancer syndrome, 276300, AR (3); Muir-Torre syndrome, 158320, AD (3)
MSH3	mutS homolog 3	5q14.1		600887	Endometrial carcinoma, somatic, 608089 (3); Familial adenomatous polyposis 4, 617100, AR (3)
MSH6	mutS homolog 6	2p16.3	Yes	600678	Colorectal cancer, hereditary nonpolyposis, type 5, 614350, AD (3); Endometrial cancer, familial, 608089 (3); Mismatch repair cancer syndrome, 276300, AR (3)
MUTYH	mutY DNA glycosylase	1p34.1	Yes	604933	Adenomas, multiple colorectal, 608456, AR (3); Colorectal adenomatous polyposis, autosomal recessive, with pilomatricomas, 132600, SMu (3); Gastric cancer, somatic, 613659 (3)
NBN	nibrin	8q21.3		602667	Aplastic anemia, 609135 (3); Leukemia, acute lymphoblastic, 613065 (3); Nijmegen breakage syndrome, 251260, AR (3)
NF1	neurofibromin 1	17q11.2		613113	Neurofibromatosis, type 1, 162200, AD (3)
NF2	neurofibromin 2	22q12.2	Yes	607379	Meningioma, NF2-related, somatic, 607174 (3); Neurofibromatosis, type 2, 101000, AD (3); Schwannomatosis, somatic, 162091 (3)
NTHL1	nth like DNA glycosylase 1	16p13.3		602656	Familial adenomatous polyposis 3, 616415 (3)
NTRK1	neurotrophic receptor tyrosine kinase 1	1q23.1		191315	Insensitivity to pain, congenital, with anhidrosis, 256800, AR (3); Medullary thyroid carcinoma, familial, 155240, AD (3)
PALB2	partner and localizer of BRCA2	16p12.2		610355	Fanconi anemia, complementation group N, 610832 (3); {Breast cancer, susceptibility to}, 114480, AD (3); {Pancreatic cancer, susceptibility to, 3}, 613348 (3)
PALLD	palladin, cytoskeletal associated protein	4q32.3		608092	{Pancreatic cancer, susceptibility to, 1}, 606856 (3)
PAX5	paired box 5	9p13.2		167414	{Leukemia, acute lymphoblastic, susceptibility to, 3}, 615545 (3)
PDGFRA	platelet derived growth factor receptor alpha	4q12		173490	Gastrointestinal stromal tumor, somatic, 606764 (3); Hypereosinophilic syndrome, idiopathic, resistant to imatinib, 607685, SMu, IC (3)
PIK3CA	phosphatidylinositol-4,5-bisphosphate 3-kinase catalytic subunit alpha	3q26.32		171834	Breast cancer, somatic, 114480 (3); CLOVE syndrome, somatic, 612918 (3); Colorectal cancer, somatic, 114500 (3); Cowden syndrome 5, 615108 (3); Gastric cancer, somatic, 613659 (3); Hepatocellular carcinoma, somatic, 114550 (3); Keratosis, seborrheic, somatic, 182000 (3); Megalencephaly-capillary malformation-polymicrogyria syndrome, somatic, 602501 (3); Nevus, epidermal, somatic, 162900 (3); Nons…
PMS1	PMS1 homolog 1, mismatch repair system component	2q32.2		600258	NA
PMS2	PMS1 homolog 2, mismatch repair system component	7p22.1	Yes	600259	Colorectal cancer, hereditary nonpolyposis, type 4, 614337 (3); Mismatch repair cancer syndrome, 276300, AR (3)
POLD1	DNA polymerase delta 1, catalytic subunit	19q13.33		174761	Mandibular hypoplasia, deafness, progeroid features, and lipodystrophy syndrome, 615381, AD (3); {Colorectal cancer, susceptibility to, 10}, 612591, AD (3)
POLE	DNA polymerase epsilon, catalytic subunit	12q24.33		174762	FILS syndrome, 615139, AR (3); {Colorectal cancer, susceptibility to, 12}, 615083, AD (3)
PPM1D	protein phosphatase, Mg2+/Mn2+ dependent 1D	17q23.3		605100	Breast cancer, somatic, 114480 (3); Intellectual developmental disorder with gastrointestinal difficulties and high pain threshold, 617450, AD (3)
PRKAR1A	protein kinase cAMP-dependent type I regulatory subunit alpha	17q24.2		188830	Acrodysostosis 1, with or without hormone resistance, 101800, AD (3); Adrenocortical tumor, somatic (3); Carney complex, type 1, 160980, AD (3); Myxoma, intracardiac, 255960, AD (3); Pigmented nodular adrenocortical disease, primary, 1, 610489, AD (3)
PTEN	phosphatase and tensin homolog	10q23.31	Yes	601728	Bannayan-Riley-Ruvalcaba syndrome, 153480 (3); Cowden syndrome 1, 158350, AD (3); Lhermitte-Duclos syndrome, 158350, AD (3); Macrocephaly/autism syndrome, 605309, AD (3); PTEN hamartoma tumor syndrome (3); VATER association with macrocephaly and ventriculomegaly, 276950, AR (3); {Glioma susceptibility 2}, 613028 (3); {Meningioma} 607174, AD (3); {Prostate cancer, somatic}, 176807 (3)
RAD50	RAD50 double strand break repair protein	5q31.1		604040	Nijmegen breakage syndrome-like disorder, 613078 (3)
RAD51	RAD51 recombinase	15q15.1		179617	Fanconi anemia, complementation group R, 617244, AD (3); Mirror movements 2, 614508, AD (3); {Breast cancer, susceptibility to}, 114480, AD (3)
RAD51B	RAD51 paralog B	14q24.1		602948	NA
RAD51C	RAD51 paralog C	17q22		602774	Fanconi anemia, complementation group O. 613390, AR (3); {Breast-ovarian cancer, familial, susceptibility to, 3}, 613399 (3)
RAD51D	RAD51 paralog D	17q12		602954	{Breast-ovarian cancer, familial, susceptibility to, 4}, 614291 (3)
RB1	RB transcriptional corepressor 1	13q14.2	Yes	614041	Bladder cancer, somatic, 109800 (3); Osteosarcoma, somatic, 259500 (3); Retinoblastoma, 180200, AD, Smu (3); Retinoblastoma, trilateral, 180200, AD, SMu (3); Small cell cancer of the lung, somatic, 182280 (3)
RECQL	RecQ like helicase	12p12.1		600537	NA
RECQL4	RecQ like helicase 4	8q24.3		603780	Baller-Gerold syndrome, 218600, AR (3); RAPADILINO syndrome, 266280, AR (3); Rothmund-Thomson syndrome, 268400, AR (3)
RET	ret proto-oncogene	10q11.21	Yes	164761	Central hypoventilation syndrome, congenital, 209880, AD (3); Medullary thyroid carcinoma, 155240, AD (3); Multiple endocrine neoplasia IIA, 171400, AD (3); Multiple endocrine neoplasia IIB, 162300, AD (3); Pheochromocytoma, 171300, AD (3); {Hirschsprung disease, protection against}, 142623, AD (3); {Hirschsprung disease, susceptibility to, 1}, 142623, AD (3)
RHBDF2	rhomboid 5 homolog 2	17q25.3		614404	Tylosis with esophageal cancer, 148500, AD (3)
RNF43	ring finger protein 43	17q23.2		612482	Sessile serrated polyposis cancer syndrome, 617108, AD (3)
RPS20	ribosomal protein S20	8q12.1		603682	NA
RUNX1	RUNX family transcription factor 1	21q22.12		151385	Leukemia, acute myeloid, 601626, AD (3); Platelet disorder, familial, with associated myeloid malignancy, 601399, AD (3)
SBDS	SBDS ribosome maturation factor	7q11.21		607444	Shwachman-Diamond syndrome, 260400, AR (3); {Aplastic anemia, susceptibility to}, 609135 (3)
SDHA	succinate dehydrogenase complex flavoprotein subunit A	5p15.33		600857	Cardiomyopathy, dilated, 1GG, 613642 (3); Leigh syndrome, 256000, Mi, AR (3); Mitochondrial respiratory chain complex II deficiency, 252011, AR (3); Paragangliomas 5, 614165, AD (3)
SDHAF2	succinate dehydrogenase complex assembly factor 2	11q12.2	Yes	613019	Paragangliomas 2, 601650, AD (3)
SDHB	succinate dehydrogenase complex iron sulfur subunit B	1p36.13	Yes	185470	Gastrointestinal stromal tumor, 606444 (3); Paragangliolas 4, 115310, AD (3); Paraganglioma and gastric stromal sarcoma, 606864 (3); Pheochromocytoma, 171300, AD (3)
SDHC	succinate dehydrogenase complex subunit C	1q23.3	Yes	602413	Gastrointestinal stromal tumor, 606764, AD, IC (3); Paraganglioma and gastric stromal sarcoma, 606864 (3); Paragangliomas 3, 605373, AD (3)
SDHD	succinate dehydrogenase complex subunit D	11q23.1	Yes	602690	Mitochondrial complex II deficiency, 252011, AR (3); Paraganglioma and gastric stromal sarcoma, 606864 (3); Paragangliomas 1, with or without deafness, 168000, AD (3); Pheochromocytoma, 171300, AD (3)
SH2D1A	SH2 domain containing 1A	Xq25		300490	Lymphoproliferative syndrome, X-linked, 1, 308240, XLR (3)
SLC25A13	solute carrier family 25 member 13	7q21.3		603859	Citrullinemia, adult-onset type II, 603471, AR (3); Citrullinemia, type II, neonatal-onset, 605814, AR (3)
SLX4	SLX4 structure-specific endonuclease subunit	16p13.3		613278	Fanconi anemia, complementation group P, 613951, AR (3)
SMAD4	SMAD family member 4	18q21.2	Yes	600993	Juvenile polyposis/hereditary hemorrhagic telangiectasia syndrome, 175050, AD (3); Myhre syndrome, 139210, AD (3); Pancreatic cancer, somatic, 260350 (3; Polyposis, juvenile intestinal, 174900, AD (3)
SPINK1	serine peptidase inhibitor Kazal type 1	5q32		167790	Pancreatitis, hereditary, 167800, AD (3); Tropical calcific pancreatitis, 608189, AR, AD (3); {Fibrocalculous pancreatic diabetes, susceptibility to}, 608189, AR, AD (3)
SPRED1	sprouty related EVH1 domain containing 1	15q14		609291	Legius syndrome, 611431, AD (3)
STK11	serine/threonine kinase 11	19p13.3	Yes	602216	Melanoma, malignant, somatic (3); Pancreatic cancer, 260350, AD, SMu, Mu (3); Peutz-Jeghers syndrome, 175200, AD (3); Testicular tumor, somatic, 273300 (3)
TMEM127	transmembrane protein 127	2q11.2		613403	{Pheochromocytoma, susceptibility to}, 171300, AD (3)
TP53	tumor protein p53	17p13.1	Yes	191170	Adrenal cortical carcinoma, 202300, AR (3); Breast cancer, 114480, AD (3); Choroid plexus papilloma, 260500, AD, (3); Colorectal cancer, 114500, AD, (3); Hepatocellular carcinoma, 114550, SMu (3); Li-Fraumeni syndrome, 151623, AD (3); Nasopharyngeal carcinoma, 607107 (3); Osteosarcoma, 259500, AR (3); Pancreatic cancer, 260350, AD, SMu, Mu (3); {Basal cell carcinoma 7}, 614740, (3); {Glioma susce…
TSC1	TSC complex subunit 1	9q34	Yes	605284	Focal cortical dysplasia, type II, somatic, 607341 (3); Lymphangioleiomyomatosis, 606690 (3); Tuberous sclerosis-1, 191100, AD (3)
TSC2	TSC complex subunit 2	16p13.3	Yes	191092	Focal cortical dysplasia, type II, somatic, 607341 (3); Lymphangioleiomyomatosis, somatic, 606690 (3); Tuberous sclerosis-2, 613254, AD (3)
VHL	von Hippel-Lindau tumor suppressor	3p25.3	Yes	608537	von Hippel-Lindau syndrome, 193300, AD (3)
WRN	WRN RecQ like helicase	8p12		604611	Werner syndrome, 277700, AR (3)
WT1	WT1 transcription factor	11p13	Yes	607102	Denys-Drash syndrome, 194080, AD, SMu (3); Frasier syndrome, 136680, AD, SMu (3); Meacham syndrome, 608978 (3); Mesothelioma, somatic, 156240 (3); Nephrotic syndrome, type 4, 256370, AD (3); Wilms tumor, type 1, 194070, AD, Smu (3)
XRCC2	X-ray repair cross complementing 2	7q36.1		600375	Fanconi anemia, complementation group U, 617247, AR (3)
XRCC3	X-ray repair cross complementing 3	14q32.33		600675	{Breast cancer, susceptibility to}, 114480, SMu, AD (3); {Melanoma, cutaneous malignant, 6}, 613972 (3)
Abbreviations: AD, autosomal dominant; AR, autosomal recessive; IC, isolated cases; Mu, mutifactorial; NA, not available; sMu, somatic mutation; XLR, X-linked recessive
*HUGO Gene Nomenclature Committee (https://www.genenames.org/)
†Medically actionable genes that were recommended by the American College of Medical Genetics and Genomics (ACMG) (Kalia SS et al., Genet Med 19:249-255, 2017)
‡Online Medelian Inheritance in Man (OMIM) (https://www.omim.org/)

## Sheet: Table S3
Supplementary table S3. Detailed clinical information of the study population
ID	Sex	Primary malignancy	2nd Primary malignancy	Age at primary diagnosis (year)	Subsequent hematologic malignancy	Age at subsquent hematologic malignancy (year)	Interval between primary malignancy and subsequent hematologic malignancy (months)	Therapy	Cardiovascular disease history	Survival (month)a	Death	CHIPb (Gene, variant [VAF])	Confirmed germline variants Gene, variants, zygosity
YMC1	male	bile duct cancer	none	80	MDS	88	100	None	Yes	0	-	1) TP53 NM_000546.5:c.811G>A, p.(Glu271Lys) [12.4%] 2) TP53 NM_000546.5:c.526T>C, p.(Cys176Arg) [2.2%] 3) PPM1D NM_003620.3:c.1377_1378del, p.(Asn460Cysfs*145) [1.5%]	None
YMC2	male	prostate cancer	none	63	CLL	63	1	None	Yes	43	-	Not detected	None
YMC3	female	thyroid cancer	none	51	DLBCL	57	66	None	None	42	-	Not detected	None
YMC4	female	breast cancer	none	70	DLBCL	76	75	RTx	None	40	-	Not detected	None
YMC5	female	breast cancer	none	66	MDS	71	58	RTx	None	15	-	1) TP53 NM_000546.5:c.417G>T, p.(Lys139Asn) [4.1%] 2) PPM1D NM_003620.3:c.1434C>A, p.(Cys478*) [1.1%]	None
YMC7	female	thyroid cancer	none	62	DLBCL	68	74	RAIT	None	35	-	Not detected	None
YMC8	male	thymoma	none	71	APL	75	44	None	Yes	0	-	1) TET2 NM_001127208.2:c.4807C>T, p.(Gln1603*) [45.8%] 2) TET2 NM_001127208.2:c.1299dup, p.(His434Thrfs*1568) [47.8%] 3) SRSF2 NM_003016.4:c.284C>T, p.(Pro95Leu) [47%] 4) ASXL1 NM_015338.5:c.1720-1G>T [45.4%] 5) NRAS NM_002524.3:c.176C>A, p.(Ala59Asp) [1.4%]	MUTYH: NM_001128425.1:c.934-2A>G, heterozygous
YMC9	female	thyroid cancer	none	56	MDS	62	68	RAIT	None	2	-	1) DNMT3A NM_022552.4:c.1792C>T, p.(Arg598*) [45.6%] 2) TP53 NM_000546.5:c.543del, p.(Cys182Alafs*211) [42.5%] 3) TP53 NM_000546.5:c.994-1G>C, [45%]	TP53:NM_000546.5:c.994-1G>C, heterozygous
YMC10	female	DLBCL	none	67	MDS	75	91	CTx with alkylating agent	None	7	Yes	1) TET2 NM_001127208.2:c.822del, p.(Asn275Ilefs*1727) [1.6%] 2) TET2 NM_001127208.2:c.5650A>G, p.(Thr1884Ala) [35.3%] 3) SRSF2 NM_003016.4:c.284C>T, p.(Pro95Leu) [35.6%]	None
YMC12	female	thyroid cancer	none	47	CML	49	29	RAIT	None	23	-	Not detected	None
YMC13	female	thyroid cancer	none	43	APL	46	29	RAIT	None	22	-	Not detected	None
YMC14	female	breast cancer	none	47	AML	50	35	CTx with topoisomerase ll inhibitor and alkylating agent and RTx	None	7	Yes	1) ASXL1 NM_015338.5:c.1934dup, p.(Gly646Trpfs*895) [37.1%] 2) NRAS NM_002524.3:c.38G>A, p.(Gly13Asp) [9%]	None
YMC15	female	ovarian cancer	breast cancer	75	MDS	78	35	CTx with alkylating agent and RTx	None	8	Yes	1) TP53 NM_000546.5:c.526T>C, p.(Cys176Arg) [72.2%]	1) BARD1: NM_000465.3:c.448C>T, p.(Arg150*), heterozygous 2) MUTYH: NM_001128425.1:c.934-2A>G, heterozygous
YMC16	male	rectal cancer	none	50	CML	58	101	CTx	None	20	-	Not detected	None
YMC17	male	DLBCL	none	79	CML	83	48	CTx with alkylating agent	None	13	-	1) PPM1D NM_003620.3:c.1535del, p.(Asn512Ilefs*93) [48.4%]	None
YMC18	male	lung cancer	none	64	AML	72	96	CTx with topoisomerase ll inhibitor and RTx	None	0	Yes	1) TP53 NM_000546.5:c.724T>G, p.(Cys242Gly) [13.2%] 2) PPM1D NM_003620.3:c.1307dup, p.(Pro437Thrfs*168) [2.4%] 3) PPM1D NM_003620.3:c.1552_1580del, p.(Pro518Lysfs*87) [1.5%]	FANCD2: NM_033084.3:c.757C>T, p.(Arg253*), heterozygous
YMC19	male	colon cancer	none	61	CLL	68	78	CTx	None	6	-	1) MYD88 NM_002468.4:c.649G>T, p.(Val217Phe) [27.1%] 2) SETD2 NM_014159.6:c.5731C>T, p.(Gln1911*) [11.9%]	None
YMC20	male	lung cancer	none	72	PCM	72	1	None	None	2	Yes	1) KRAS NM_033360.3:c.35G>A, p.(Gly12Asp) [19.6%] 2) BRAF NM_004333.4:c.1780G>A, p.(Asp594Asn) [3.1%}	None
YMC21	male	thyroid cancer	lung cancer	50	AML	57	76	RAIT & CTx	None	5	-	1) JAK2 NM_004972.3:c.1849G>T, p.(Val617Phe) [15.9%] 2) TP53 NM_000546.5:c.376-1G>A [18%]	None
YMC22	female	thyroid cancer	none	54	DLBCL	58	52	None	None	8	-	Not detected	MUTYH: NM_001128425.1:c.934-2A>G, heterozygous
YMC23	male	prostate cancer	none	86	DLBCL	86	0	None	Yes	0	Yes	1) DNMT3A NM_022552.4:c.1966C>T, p.(Gln656*) [1.2%]	None
YMC24	female	gastric cancer	lung cancer	66	ET	72	68	None	None	7	-	Not detected	None
YMC25	female	thyroid cancer	none	58	PCM	60	20	RAIT	None	60	-	1) STAT3 NM_139276.2:c.1982A>T, p.(Asp661Val) [1.5%] 2) MPL NM_005373.2:c.189C>A, p.(Tyr63*) [46.7%]	LZTR1:NM_006767.3:c.27dup, p.(Gln10Alafs*830), heterozygous
YMC26	female	breast cancer	none	58	DLBCL	68	110	None	None	45	Yes	Not detected	None
YMC27	male	prostate cancer	none	73	CML	74	13	RTx	None	44	-	Not detected	None
YMC28	male	thyroid cancer	none	34	AML	37	35	RAIT	None	6	-	1) KRAS NM_033360.3:c.37G>T, p.(Gly13Cys) [13.9%]	None
YMC29	female	lung cancer	none	83	PCM	83	0	None	None	7	Yes	1) DNMT3A NM_022552.4:c.1097G>C, p.(Arg366Pro) [5.6%]	None
YMC30	female	thyroid cancer	none	43	PCM	49	65	None	None	1	-	Not detected	None
YMC31	male	bladder cancere	none	55	MDS	57	31	CCRTx	Yes	6	Yes	1) NRAS NM_002524.3:c.35G>A, p.(Gly12Asp) [9.6%]	None
YMC32	male	thyroid cancer	none	35	CML	39	54	RAIT	None	60	-	1) ASXL1 NM_015338.5:c.2077C>T, p.(Arg693*) [10.4%]	None
YMC33	female	thyroid cancer	none	31	APL	37	64	RAIT	None	55	-	1) KRAS NM_033360.3:c.436G>A, p.(Ala146Thr) [34.6%]	None
YMC34	female	gastric cancer	none	53	MDS	64	133	None	None	0	-	1) DNMT3A NM_022552.4:c.2645G>A, p.(Arg882His) [38.9%] 2) TET2 NM_001127208.2:c.4178C>T, p.(Thr1393Ile) [5.7%]	None
YMC35	female	thyroid cancer	none	63	PCM	66	28	RAIT	None	55	-	Not detected	RAD50: NM_005732.3:c.1106C>G, p.(Ser369*), heterozygous
YMC36	male	esophageal cancer	none	56	MDS	57	13	CCRTx	None	11	-	1) TP53 NM_000546.5:c.154del, p.(Gln52Asnfs*341) [72%]	None
YMC37	female	thyroid cancer	none	66	DLBCL	72	68	None	None	37	-	1) EZH2 NM_004456.4:c.1936T>C, p.(Tyr646His) [1.5%] 2) KMT2D NM_003482.3:c.14268dup, p.(Pro4757Thrfs*780) [1.2%] 3) CREBBP NM_004380.2:c.5039_5041del, p.(Ser1680del) [1.2%]	WRN:NM_000553.4:c.968C>G, p.(Ser323*), heterozygous
YMC38	male	hepatocellular carcinoma	none	71	MDS	73	21	RTx	Yes	4	-	1) PPM1D NM_003620.3:c.1434C>A, p.(Cys478*) [1.1%]	None
YMC39	male	rectal cancer	none	51	DLBCL	67	184	CTx	None	6	-	Not detected	None
YMC40	male	rectal cancer	none	51	MDS	58	78	CTx	None	2	-	1) RUNX1 NM_001754.4:c.980_983dup, p.(Thr328Aspfs*152) [36.5%] 2) TET2 NM_001127208.2:c.2474del, p.(Ser825*fs*1177) [46.7%] 3) TET2 NM_001127208.2:c.3415del, p.(Ile1139Leufs*863) [45.6%] 4) CREBBP NM_004380.2:c.5235G>A, p.(Trp1745*) [16.3%] 5) SRSF2 NM_003016.4:c.284C>A, p.(Pro95His) [49.1%] 6) ASXL1 NM_015338.5:c.1934dup, p.(Gly646Trpfs*895) [44%]	None
YMC41	female	breast cancer	none	67	MDS	79	145	RTx	None	3	-	Not detected	None
Abbreviations: AML, acute myeloid leukemia; APL, acute promyelocytic leukemia; CCRTx, concurrent chemoradiotherapy; CLL, chronic lymphocytic leukemia; CML, chronic myelogenous leukemia; CTx, chemotherapy; DLBCL, diffuse large B-cell lymphoma; ET, essential thrombocythemia; MDS, myelodysplastic syndrome; PCM, plasma Cell Myeloma, RAIT, radioiodine therapy; RTx, radiotherapy
a: from the diagnosis of subsequent hematologic maglinancy to the last follow up or death
b: CHIP analysis was done with bone marrow samples of each patient when diagnosed with subsequent hematologic malignancies.
